# Supplementary material for: Evaluating 3D-Patch Efficacy in Wound Healing Using the Medicinal Leech Hirudo verbana as an In Vivo Model
Source: Nanomaterials (Basel). 2026 Jun 9;16(12):712. doi: 10.3390/nano16120712 (PMC13305015; doi:10.3390/nano16120712)
Supplement: Supplementary file 1 [file nanomaterials-16-00712-s001.zip]

Archive with 3 entries (3 files):
- Fig S1.tif
- FigS2.tif
- Figure legends supplemetry figures.pdf
